# Supplementary material for: Possible Mechanisms of Resistance Development to Photodynamic Therapy (PDT) In Vulvar Cancer Cells
Source: Int J Mol Sci. 2022 Nov 24;23(23):14689. doi: 10.3390/ijms232314689 (PMC9741432; doi:10.3390/ijms232314689)
Supplement: Supplementary file 1 [file ijms-23-14689-s001.zip]

Archive with 1 entries (1 files):
- ijms-1993529-supplementary.pdf
